# Supplementary material for: Salmonella SopB suppresses post-transcriptionally regulated cytokine release to reduce early tissue inflammation and delay disease progression
Source: Nat Commun. 2026 Jul 6;17:5884. doi: 10.1038/s41467-026-74942-9 (PMC13338139; doi:10.1038/s41467-026-74942-9)
Supplement: Supplementary file 4 — Source data file [file 41467_2026_74942_MOESM4_ESM.xlsx]

## Sheet: Fig 1a
Days p.i.	B6JWT-STm wt	B6JWT-ΔsopB	B6JWT- ΔsopBpsopBsigE (compl.)
1			1
1
1
1
1
2		1
2		1
2		1
2		1
2
2
2
3		1	1
3		1
3
3
3
3
3
3
3
3
3
4	1	1
4	1
4	1
4	1
4	1
4	1
4
4
4
5	1		1
5			1
5			1
5			1
5			1

## Sheet: Fig 1b
Intraepithelial (CFU/g)
S.Tmwt, d1pi	ΔsopB, d1pi	ΔsopB compl., d1pi	ΔsopE2, d1pi
10	79200	308065	692105
2340000	78100	113636	1.94444e+06
278000	10	10	1350000
1310000	101000	111667	5000000
10	289000	233871	20000000
10	89200	185135	2000000
5770	336000	14815	10
38500	25000	10
	10
	228888
	1811111
	759615
	1020000
	369000

## Sheet: Fig 1c
Intraepithelial (CFU/g)
S.Tmwt, d2pi	ΔsopB, d2pi	ΔsopB compl., d2pi	ΔsopE2, d2pi
580000	682000	3682076	2923469
2930000	1740000	8510.6	366666667
7290000	1390000	3331148	5.32857e+07
52400	1290000	2898113	1.18382e+07
	1410000	3112727	7.31034e+06
	3340000	2297778	1.7619e+07
		4583333	3.45417e+07
		8140000
		4263636

## Sheet: Fig 1d
Cxcl2 relative expression
non-infected	WT infected d1p.i.	ΔsopB, d1p.i.	ΔsopE2 d1p.i.	ΔsopB compl. d1p.i.
1.2	21	265	4.8	0.8
0.8	20.9	334.3	7.8	4.4
1	3	250.7	1.7	2.7
0.7	77.4	146	3.9	45.4
	1.2	2.1	0.7	3.1
	12.2	26.7	10.3	1.2
	13.7	234.8	4.2	1.2
	5.2	19.3
	2.2	294.1
	2.2	0.2
		66
Cxcl1 relative expression
non-infected	WT infected d1p.i.	ΔsopB, d1p.i.	ΔsopE2 d1p.i.	ΔsopB compl. d1p.i.
1	1.5	14	1.4	1
0.4	3.8	15.2	0.3	2.6
0.4	1.3	3.3	11	1.9
	0.9	5.9	1.2	34.9
	1.3	46.4	1.1
	0.8	22.3	1.7
		79.1	0.3
		36.9
Ccl2 relative expression
non-infected	WT infected d1p.i.	ΔsopB, d1p.i.	ΔsopE2 d1p.i.	ΔsopB compl. d1p.i.
1	1.1	10.7	1.5	0.7
0.5	0.2	3.9	0.2	3
0.5	1	2.1	5.6	1.9
	0.7	43.2	1.4	18.7
	1.1	26.2	1.8
		29.6	0.5
		16.7	0.4

## Sheet: Fig 1e
Cxcl2 relative expression
non-infected	WT infected d2pi	ΔsopB, d2p.i.	Δ sopE2 d2p.i.	ΔsopB compl. d2p.i.
1	3.2	843.4	21.5	79.1
0.8	12.2	1468.4	30.6	8.3
0.6	13.7	709.2	21.9	36.6
	5.2	49	82.7	123.2
		12.6	95.7	99
		15.3	93.7	67.6
		10.9	74.3	496.3
		14.3	73	69.3
		170.1
		726.6
		948.8
		238.9
Cxcl1 relative expression
non-infected	WT infected d2pi	ΔsopB, d2p.i.	Δ sopE2 d2p.i.	ΔsopB compl. d2p.i.
1	3.6	50.2	4.4	18.2
0.9	6.7	28.7	24	25.2
0.7	2.5	27.4	17	14.8
	4.3	860.4	13.7	49.7
	14.9	396.4	17.9
	7.7	106.2	5.2
	4.4	64.3	6.9
			6.1
Ccl2 relative expression
non-infected	WT infected d2pi	ΔsopB, d2p.i.	Δ sopE2 d2p.i.	ΔsopB compl. d2p.i.
1.6	5	2030.7	9.2	51.3
1	3.4	1258.4	34.1	12.2
2	2.5	343.8	24.6	16.3
	24.9	236.2	24.2	60.3
	6		33.2
			19
			18.6
			16.4

## Sheet: Fig 2a
monocytes (% of CD45+ cells)
S.Tmwt_1dpi	ΔsopB_1dpi	S.Tmwt_2dpi	ΔsopB_2dpi
4.95	3.34	2.09	14.2
3.6	8.03	1.77	12.7
4.17	3.12	1.75	12.3
			13.2
			11.6

## Sheet: Fig 2b
neutrophils (% of CD45+)
S.Tmwt_1dpi	ΔsopB_1dpi	S.Tmwt_2dpi	ΔsopB_2dpi
2.47	2.95	4.09	23.4
4.76	14.9	3.74	24
4.28	3.01	3.48	23.8
			20.5
			34.5

## Sheet: Fig 2c
macrophages (% of CD45+)
S.Tmwt_1dpi	ΔsopB_1dpi	S.Tmwt_2dpi	ΔsopB_2dpi
7.89	13.8	7.59	10.9
9.64	7.86	10.1	10.3
9.82	14.3	12.4	10.2
			12.4
			7.97

## Sheet: Fig 2e
PMNs per mm2
non-infected control	S.Tmwt, d1p.i.	ΔsopB, d1p.i.
0	0	2.57782
0	7.73347	7.73347
0	0	0
0	0	2.57782
0	2.57782	51.5565
0	38.6674	38.6674
0	5.15565	118.58
0	0	46.4008
0	15.4669	36.0895
0	46.4008	134.047
0	33.5117	167.559
0	79.9126	180.448

## Sheet: Fig 2f
PMNs per mm2
non-infected control	S.Tmwt, d2p.i.	ΔsopB, d2p.i.
144.181	195.675	133.883
288.363	195.675	597.322
51.4933	61.792	432.544
144.181	72.0906	422.245
102.987	123.584	339.856
61.792	185.376	422.245
102.987	257.467	267.765
113.285	123.584	432.544
123.584	102.987	391.349
102.987	133.883	370.752
10.2987	154.48	535.53
61.792	102.987	329.557
133.883	154.48	411.946
236.869	175.077	247.168
113.285	82.3893	360.453
216.272	205.973	617.92
61.792	164.779	381.05
82.3893	175.077	144.181
195.675	82.3893	278.064
164.779	278.064	205.973
164.779	422.245	82.3893
82.3893	350.154	154.48
41.1946	628.218	113.285
72.0906		370.752
51.4933		247.168
154.48		350.154
164.779		267.765
123.584		247.168
51.4933		175.077
10.2987		133.883
		288.363
		102.987
		226.571
		267.765
		216.272
		236.869

[truncated: 61 more sheets: Fig 3b, Fig 3d, Fig 3e, Fig 3g, Fig 3i, Fig 4a, Fig 4b, Fig 4c, Fig 4e, Fig 4g, Fig 4h, Fig 4i, Fig 4j, Fig 4k, Fig 5a, Fig 5b, Fig 5d, Fig 5e, Fig 5f, Fig 5g …]
